# Supplementary material for: Integrated network analysis of transcriptomic and proteomic data in psoriasis
Source: BMC Syst Biol. 2010 Apr 8;4:41. doi: 10.1186/1752-0509-4-41 (PMC2873316; doi:10.1186/1752-0509-4-41)
Supplement: Additional file 2 — Table S2. List of genes significantly upregulated in lesions at the mRNA level [file 1752-0509-4-41-S2.XLSX]

## Sheet: Sheet1
Gene symbol	Entrez Gene ID	Protein name	Fold change
A2ML1	144568	Alpha-2-macroglobulin-like protein 1	4.211
ABCA12	26154	ATP-binding cassette sub-family A member 12	3.789
ABCG4	64137	ATP-binding cassette sub-family G member 4	2.517
ACOT7	11332	Cytosolic acyl coenzyme A thioester hydrolase	3.078
ACP5	54	Tartrate-resistant acid phosphatase type 5	3.76
ACPP	55	Prostatic acid phosphatase	4.908
ADAMDEC1	27299	ADAM DEC1	21.51
AIM2	9447	Interferon-inducible protein AIM2	7.218
AKR1B10	57016	Aldo-keto reductase family 1 member B10	30.73
ALDH1A3	220	Aldehyde dehydrogenase family 1 member A3	7.615
ALDH3B2	222	Aldehyde dehydrogenase family 3 member B2	3.51
ALOX12B	242	Arachidonate 12-lipoxygenase, 12R type	4.126
ALOX5AP	241	Arachidonate 5-lipoxygenase-activating protein	3.665
AMMECR1	9949	AMME syndrome candidate gene 1 protein	4.322
ANKRD13C	81573	Ankyrin repeat domain-containing protein 13C	3.424
AP1S1	1174	AP-1 complex subunit sigma-1A	2.673
APOBEC3A	200315	Probable DNA dC->dU-editing enzyme APOBEC-3A	12.18
APOBEC3B	9582	Probable DNA dC->dU-editing enzyme APOBEC-3B	3.491
APOBEC3G	60489	DNA dC->dU-editing enzyme APOBEC-3G	3.544
APOL1	8542	Apolipoprotein L1	4.213
APOL6	80830	Apolipoprotein L6	2.719
AREG	374	Amphiregulin	4.321
AREGB	727738	similar to Amphiregulin precursor (AR) (Colorectum cell-derived growth factor) (CRDGF)	4.321
ARG1	383	Arginase-1	3.659
ARG2	384	Arginase-2, mitochondrial	4.651
ARSF	416	Arylsulfatase F	12.55
ATP10B	23120	Probable phospholipid-transporting ATPase VB	3.73
ATP11B	23200	Probable phospholipid-transporting ATPase IF	3.43
ATP12A	479	Potassium-transporting ATPase alpha chain 2	68.32
ATP13A4	84239	Probable cation-transporting ATPase 13A4	2.692
AURKA	6790	Serine/threonine-protein kinase 6	4.058
AURKB	9212	Serine/threonine-protein kinase 12	2.878
BCL2A1	597	Bcl-2-related protein A1	5.307
BCL3	602	B-cell lymphoma 3-encoded protein	2.619
BID	637	BH3-interacting domain death agonist	2.794
BIRC3	330	Baculoviral IAP repeat-containing protein 3	2.83
BIRC5	332	Baculoviral IAP repeat-containing protein 5	3.219
BLNK	29760	B-cell linker protein	3.132
BUB1	699	Mitotic checkpoint serine/threonine-protein kinase BUB1	3.508
C14orf147	171546	Small subunit of serine palmitoyltransferase A	3.142
C16orf54	283897	Transmembrane protein C16orf54	3.009
C1QB	713	Complement C1q subcomponent subunit B	2.698
C1orf53	388722	Uncharacterized protein C1orf53	2.831
C2	717	Complement C2	5.29
C9orf169	375791	UPF0574 protein C9orf169	4.018
CALML3	810	Calmodulin-like protein 3	3.008
CASP1	834	Caspase-1	2.506
CCL13	6357	C-C motif chemokine 13	3.111
CCL18	6362	C-C motif chemokine 18	9.143
CCL19	6363	C-C motif chemokine 19	4.389
CCL2	6347	C-C motif chemokine 2	2.679
CCL20	6364	C-C motif chemokine 20	16.71
CCL22	6367	C-C motif chemokine 22	5.951
CCL3	6348	C-C motif chemokine 3	3.563
CCL3L1	6349	C-C motif chemokine 3-like 1	3.563
CCL3L3	414062	C-C motif chemokine 3-like 1	3.563
CCL4	6351	C-C motif chemokine 4	2.88
CCL5	6352	C-C motif chemokine 5	5.391
CCL8	6355	C-C motif chemokine 8	4.473
CCNA2	890	Cyclin-A2	3.405
CCNB1	891	G2/mitotic-specific cyclin-B1	4.668
CCNB2	9133	G2/mitotic-specific cyclin-B2	2.927
CCNE1	898	G1/S-specific cyclin-E1	4.753
CCNE2	9134	G1/S-specific cyclin-E2	2.534
CCR2	729230	C-C chemokine receptor type 2	2.909
CCR5	1234	C-C chemokine receptor type 5	2.857
CCR7	1236	C-C chemokine receptor type 7	8.217
CD1B	910	T-cell surface glycoprotein CD1b	5.265
CD2	914	T-cell surface antigen CD2	8.62
CD24	100133941	Signal transducer CD24	10.52
CD247	919	T-cell surface glycoprotein CD3 zeta chain	2.507
CD27	939	CD27 antigen	2.789
CD37	951	Leukocyte antigen CD37	3.218
CD3D	915	T-cell surface glycoprotein CD3 delta chain	6.347
CD3E	916	T-cell surface glycoprotein CD3 epsilon chain	2.613
CD3G	917	T-cell surface glycoprotein CD3 gamma chain	3.42
CD47	961	Leukocyte surface antigen CD47	4.927
CD48	962	CD48 antigen	4.327
CD52	1043	CAMPATH-1 antigen	3.03
CD53	963	Leukocyte surface antigen CD53	3.565
CD69	969	Early activation antigen CD69	3.095
CD83	9308	CD83 antigen	3.322
CD8A	925	T-cell surface glycoprotein CD8 alpha chain	3.525
CDC2	983	Cell division control protein 2 homolog	3.322
CDC20	991	Cell division cycle protein 20 homolog	2.895
CDC6	990	Cell division control protein 6 homolog	2.896
CDH3	1001	Cadherin-3	3.341
CDK5R1	8851	Cyclin-dependent kinase 5 activator 1	4.01
CDKN3	1033	Cyclin-dependent kinase inhibitor 3	3.192
CDSN	1041	Corneodesmosin	2.763
CENPE	1062	Centromere-associated protein E	2.798
CFB	629	Complement factor B	5.29
CH25H	9023	Cholesterol 25-hydroxylase	4.516
CHEK1	1111	Serine/threonine-protein kinase Chk1	3.637
CHI3L2	1117	Chitinase-3-like protein 2	28.55
CKMT1A	548596	Creatine kinase U-type, mitochondrial	2.837
CKMT1B	1159	Creatine kinase U-type, mitochondrial	2.837
CKS2	1164	Cyclin-dependent kinases regulatory subunit 2	3.474
CLEC7A	64581	C-type lectin domain family 7 member A	12.11
CORO1A	11151	Coronin-1A	3.299
CRABP2	1382	Cellular retinoic acid-binding protein 2	5.429
CSF2RA	1438	Granulocyte-macrophage colony-stimulating factor receptor subunit alpha	3.905
CSF2RB	1439	Cytokine receptor common subunit beta	3.286
CST7	8530	Cystatin-F	4.755
CTSC	1075	Dipeptidyl-peptidase 1	3.416
CTSL1	1514	Cathepsin L1	2.537
CXCL1	2919	Growth-regulated alpha protein	13.19
CXCL10	3627	C-X-C motif chemokine 10	18.11
CXCL11	6373	C-X-C motif chemokine 11	8.56
CXCL13	10563	C-X-C motif chemokine 13	16.62
CXCL2	2920	C-X-C motif chemokine 2	7.276
CXCL9	4283	C-X-C motif chemokine 9	28.91
CXCR4	7852	C-X-C chemokine receptor type 4	4.816
CYBA	1535	Cytochrome b-245 light chain	2.668
CYP2C18	1562	Cytochrome P450 2C18	4.288
CYP4Z2P	163720	Putative cytochrome P450 family member 4Z2	5.447
CYP7B1	9420	25-hydroxycholesterol 7-alpha-hydroxylase	3.044
CYTIP	9595	Cytohesin-interacting protein	3.328
DEFB124	245937	Beta-defensin 124	3.162
DEFB4	1673	Beta-defensin 2	117.2
DLGAP5	9787	Disks large-associated protein 5	4.898
DNASE1L3	1776	Deoxyribonuclease gamma	5.319
DSC2	1824	Desmocollin-2	5.086
DSG3	1830	Desmoglein-3	2.698
ELF3	1999	ETS-related transcription factor Elf-3	3.581
EPHA2	1969	Ephrin type-A receptor 2	2.848
EPHB2	2048	Ephrin type-B receptor 2	3.28
EPR1	8475		2.65
ERAP2	64167	Endoplasmic reticulum aminopeptidase 2	2.777
ESYT3	83850	Extended synaptotagmin-3	3.596
ETHE1	23474	Protein ETHE1, mitochondrial	4.039
EVI2A	2123	Protein EVI2A	2.628
EVI2B	2124	Protein EVI2B	2.628
F12	2161	Coagulation factor XII	2.9
FABP5	2171	Fatty acid-binding protein, epidermal	3.191
FABP5L2	729163	similar to Fatty acid-binding protein, epidermal (E-FABP) (Psoriasis-associated fatty acid-binding protein homolog) (PA-FABP)	3.191
FABP5L7	728641	similar to Fatty acid-binding protein, epidermal (E-FABP) (Psoriasis-associated fatty acid-binding protein homolog) (PA-FABP)	3.191
FCER1G	2207	High affinity immunoglobulin epsilon receptor subunit gamma	2.512
FCGR3A	2214	Low affinity immunoglobulin gamma Fc region receptor III-A	3.648
FCGR3B	2215	Low affinity immunoglobulin gamma Fc region receptor III-B	3.648
FEN1	2237	Flap endonuclease 1	2.547
FOSL1	8061	Fos-related antigen 1	3.536
FOXE1	2304	Forkhead box protein E1	6.814
FOXM1	2305	Forkhead box protein M1	2.561
FPR1	2357	fMet-Leu-Phe receptor	3.499
FUT2	2524	Galactoside 2-alpha-L-fucosyltransferase 2	3.659
FUT3	2525	Galactoside 3(4)-L-fucosyltransferase	3.968
FYB	2533	FYN-binding protein	3.84
GABBR1	2550	Gamma-aminobutyric acid type B receptor subunit 1	6.834
GBA	2629	Glucosylceramidase	3.516
GBAP	2630		3.516
GBP1	2633	Interferon-induced guanylate-binding protein 1	4.884
GBP6	163351	Guanylate-binding protein 6	4.238
GDA	9615	Guanine deaminase	7.931
GGH	8836	Gamma-glutamyl hydrolase	3.287
GINS4	84296	DNA replication complex GINS protein SLD5	2.797
GK	2710	Glycerol kinase	5.619
GK3P	2713	Putative glycerol kinase 3	3.881
GLB1L3	112937	Beta-galactosidase-1-like protein 3	3.391
GLRX3	10539	Glutaredoxin-3	2.501
GM2A	2760	Ganglioside GM2 activator	4.819
GNA15	2769	Guanine nucleotide-binding protein subunit alpha-15	3.035
GPR171	29909	Probable G-protein coupled receptor 171	5.257
GPR183	1880	G-protein coupled receptor 183	3.786
GPX2	2877	Glutathione peroxidase 2	3.531
GZMA	3001	Granzyme A	6.94
GZMB	3002	Granzyme B	13.87
GZMK	3003	Granzyme K	3.987
HAL	3034	Histidine ammonia-lyase	5.113
HBEGF	1839	Proheparin-binding EGF-like growth factor	3.502
HCLS1	3059	Hematopoietic lineage cell-specific protein	2.586
HDHD1A	8226	Haloacid dehalogenase-like hydrolase domain-containing protein 1A	2.523
HK2	3099	Hexokinase-2	2.756
HLA-DPA1	3113	HLA class II histocompatibility antigen, DP alpha chain	2.905
HMGCS1	3157	Hydroxymethylglutaryl-CoA synthase, cytoplasmic	2.927
HMHA1	23526	Minor histocompatibility protein HA-1	2.689
HMMR	3161	Hyaluronan mediated motility receptor	2.529
HMOX1	3162	Heme oxygenase 1	3.091
HSD17B1	3292	Estradiol 17-beta-dehydrogenase 1	4.161
HSD17B2	3294	Estradiol 17-beta-dehydrogenase 2	3.803
HSPA4	3308	Heat shock 70 kDa protein 4	2.801
HTR3A	3359	5-hydroxytryptamine receptor 3A	8.589
IDO1	3620	Indoleamine 2,3-dioxygenase 1	4.49
IFI27	3429	Interferon alpha-inducible protein 27	8.993
IFI35	3430	Interferon-induced 35 kDa protein	2.519
IFI44	10561	Interferon-induced protein 44	6.393
IFI44L	10964	Interferon-induced protein 44-like	10.66
IFI6	2537	Interferon alpha-inducible protein 6	14.43
IFIH1	64135	Interferon-induced helicase C domain-containing protein 1	2.513
IFIT1	3434	Interferon-induced protein with tetratricopeptide repeats 1	5.742
IFIT3	3437	Interferon-induced protein with tetratricopeptide repeats 3	6.148
IGH@	3492	immunoglobulin heavy locus	3.045
IGHG1	3500	Ig gamma-1 chain C region	3.045
IGHG2	3501	Ig gamma-2 chain C region	3.045
IGHM	3507	Ig mu chain C region	3.045
IGHV4-31	28396	immunoglobulin heavy variable 4-31	3.045
IL10RA	3587	Interleukin-10 receptor alpha chain	2.757
IL12RB2	3595	Interleukin-12 receptor beta-2 chain	2.826
IL13RA1	3597	Interleukin-13 receptor alpha-1	3.517
IL15	3600	Interleukin-15	2.76
IL17A	3605	Interleukin-17A	3.597
IL1B	3553	Interleukin-1 beta	5.031
IL2RG	3561	Cytokine receptor common gamma chain	3.517
IL32	9235	Interleukin-32	4.298
IL4R	3566	Interleukin-4 receptor alpha chain	3.405
IL7R	3575	Interleukin-7 receptor subunit alpha	9.928
IL8	3576	Interleukin-8	84.83
IL8RB	3579	High affinity interleukin-8 receptor B	4.797
INA	9118	Alpha-internexin	5.482
IRF1	3659	Interferon regulatory factor 1	3.562
IRF7	3665	Interferon regulatory factor 7	6.337
IRF8	3394	Interferon regulatory factor 8	3.314
IRF9	10379	Interferon regulatory factor 9	2.678
ISG15	9636	Interferon-induced 17 kDa protein	12.26
ISG20	3669	Interferon-stimulated gene 20 kDa protein	5.598
ITGAL	3683	Integrin alpha-L	2.945
ITGB2	3689	Integrin beta-2	2.86
ITK	3702	Tyrosine-protein kinase ITK/TSK	4.207
IVL	3713	Involucrin	3.937
KCNJ15	3772	ATP-sensitive inward rectifier potassium channel 15	5.906
KIAA0101	9768	PCNA-associated factor	4.114
KIAA0513	9764	Uncharacterized protein KIAA0513	2.758
KIAA0802	23255	Uncharacterized protein KIAA0802	2.748
KIAA1199	57214	Protein KIAA1199	3.131
KIAA1217	56243	Sickle tail protein homolog	2.759
KIF2C	11004	Kinesin-like protein KIF2C	3.246
KLHL18	23276	Kelch-like protein 18	4.407
KLK10	5655	Kallikrein-10	9.148
KLK13	26085	Kallikrein-13	18.16
KLK6	5653	Kallikrein-6	27.91
KLK8	11202	Kallikrein-8	2.541
KLRB1	3820	Killer cell lectin-like receptor subfamily B member 1	4.771
KRT16	3868	Keratin, type I cytoskeletal 16	22.63
KRT17	3872	Keratin, type I cytoskeletal 17	4.572
KRT6A	3853	Keratin, type II cytoskeletal 6A	8.462
KRT6B	3854	Keratin, type II cytoskeletal 6B	8.462
KRT6C	286887	Keratin, type II cytoskeletal 6C	8.462
KRT78	196374	Keratin, type II cytoskeletal 78	2.886
KRT9	3857	Keratin, type I cytoskeletal 9	20.99
KYNU	8942	Kynureninase	24.62
LAMP3	27074	Lysosome-associated membrane glycoprotein 3	5.261
LAPTM5	7805	Lysosomal-associated transmembrane protein 5	2.708
LASS3	204219	LAG1 longevity assurance homolog 3	4.101
LCK	3932	Proto-oncogene tyrosine-protein kinase LCK	9.266
LCN2	3934	Neutrophil gelatinase-associated lipocalin	56.77
LCP2	3937	Lymphocyte cytosolic protein 2	3.91
LEPROTL1	23484	Leptin receptor overlapping transcript-like 1	2.618
LGALS2	3957	Galectin-2	6.616
LGALS3BP	3959	Galectin-3-binding protein	3.442
LILRB2	10288	Leukocyte immunoglobulin-like receptor subfamily B member 2	2.777
LOC100130547	100130547		4.018
LOC100131262	100131262		2.828
LRP8	7804	Low-density lipoprotein receptor-related protein 8	3.598
LTB	4050	Lymphotoxin-beta	6.246
LTF	4057	Lactotransferrin	58.39
LYN	4067	Tyrosine-protein kinase Lyn	4.5
LYNX1	66004	Secreted Ly-6/uPAR-related protein 2	2.657e+00
LYZ	4069	Lysozyme C	5.56
MAD2L1	4085	Mitotic spindle assembly checkpoint protein MAD2A	3.452
MCL1	4170	Induced myeloid leukemia cell differentiation protein Mcl-1	2.857
MED8	112950	Mediator of RNA polymerase II transcription subunit 8	2.955
MELK	9833	Maternal embryonic leucine zipper kinase	3.348
MKI67	4288	Antigen KI-67	3.65
MMP1	4312	Interstitial collagenase	9.24
MMP12	4321	Macrophage metalloelastase	32.27
MMP9	4318	Matrix metalloproteinase-9	5.106
MNDA	4332	Myeloid cell nuclear differentiation antigen	2.695
MPHOSPH6	10200	M-phase phosphoprotein 6	3.431
MPZL1	9019	Myelin protein zero-like protein 1	2.754
MPZL2	10205	Myelin protein zero-like protein 2	6.48
MRPS12	6183	28S ribosomal protein S12, mitochondrial	2.725
MX1	4599	Interferon-induced GTP-binding protein Mx1	12.43
MX2	4600	Interferon-induced GTP-binding protein Mx2	4.083
MXD1	4084	MAD protein	3.724
MYO10	4651	Myosin-X	2.571
MYO1B	4430	Myosin-Ib	2.601
MYO5A	4644	Myosin-Va	2.622
N4BP1	9683	NEDD4-binding protein 1	2.639
NAMPT	10135	Nicotinamide phosphoribosyltransferase	5.879
NDC80	10403	Kinetochore protein NDC80 homolog	3.202
NDST1	3340	Bifunctional heparan sulfate N-deacetylase/N-sulfotransferase 1	2.503
NFE2L3	9603	Nuclear factor erythroid 2-related factor 3	3.378
NLRX1	79671	NLR family member X1	3.938
NMI	9111	N-myc-interactor	2.879
NOS2	4843	Nitric oxide synthase, inducible	2.77
NP	4860	Purine nucleoside phosphorylase	4.811
NPM3	10360	Nucleoplasmin-3	2.646
OAS1	4938	2'-5'-oligoadenylate synthetase 1	9.875
OAS2	4939	2'-5'-oligoadenylate synthetase 2	23.47
OASL	8638	59 kDa 2'-5'-oligoadenylate synthetase-like protein	26.04
OIP5	11339	Protein Mis18-beta	2.947
OLFM1	10439	Noelin	2.524
ORM1	5004	Alpha-1-acid glycoprotein 1	3.23
ORM2	5005	Alpha-1-acid glycoprotein 2	3.23
P2RY2	5029	P2Y purinoceptor 2	3.834
PCSK6	5046	Proprotein convertase subtilisin/kexin type 6	2.937
PDZK1IP1	10158	PDZK1-interacting protein 1	6.826
PET112L	5188	Probable glutamyl-tRNA(Gln) amidotransferase subunit B, mitochondrial	2.619
PHLDA2	7262	Pleckstrin homology-like domain family A member 2	2.98
PI3	5266	Elafin	124.3
PKP3	11187	Plakophilin-3	2.679
PLA2G4D	283748	Cytosolic phospholipase A2 delta	3.236
PLAT	5327	Tissue-type plasminogen activator	5.565
PLAUR	5329	Urokinase plasminogen activator surface receptor	3.524
PLEK	5341	Pleckstrin	3.305
PLSCR1	5359	Phospholipid scramblase 1	2.892
PML	5371	Probable transcription factor PML	2.607
POL3S	339105	Polyserase-3	9.502
POLE2	5427	DNA polymerase epsilon subunit 2	2.615
POLR3G	10622	DNA-directed RNA polymerase III subunit RPC7	3.397
PPIF	10105	Peptidyl-prolyl cis-trans isomerase, mitochondrial	5.643
PPIL4	85313	Peptidyl-prolyl cis-trans isomerase-like 4	2.81
PRKCQ	5588	Protein kinase C theta type	7.682
PRRG4	79056	Transmembrane gamma-carboxyglutamic acid protein 4	2.653
PRSS1	5644	Trypsin-1	3.03
PRSS2	5645	Trypsin-2	3.138
PRSS22	64063	Brain-specific serine protease 4	2.554
PRSS3	5646	Trypsin-3	3.224
PSMB10	5699	Proteasome subunit beta type-10	3.16
PSMB9	5698	Proteasome subunit beta type-9	2.827
PSME2	5721	Proteasome activator complex subunit 2	2.936
PTAFR	5724	Platelet-activating factor receptor	2.918
PTGER3	5733	Prostaglandin E2 receptor EP3 subtype	3.596
PTPRC	5788	Leukocyte common antigen	4.181
PTTG1	9232	Securin	3
PTX3	5806	Pentraxin-related protein PTX3	3.098
RAB27A	5873	Ras-related protein Rab-27A	4.129
RAB27B	5874	Ras-related protein Rab-27B	2.67
RABGGTA	5875	Geranylgeranyl transferase type-2 subunit alpha	2.578
RABIF	5877	Guanine nucleotide exchange factor MSS4	2.64
RAC2	5880	Ras-related C3 botulinum toxin substrate 2	4.06
RBBP6	5930	Retinoblastoma-binding protein 6	2.749
REN	5972	Renin	2.766
RGS1	5996	Regulator of G-protein signaling 1	15.2
RGS20	8601	Regulator of G-protein signaling 20	7.138
RIT1	6016	GTP-binding protein Rit1	2.794
RND1	27289	Rho-related GTP-binding protein Rho6	4.22
RPLP2	6181	60S acidic ribosomal protein P2	6.317
RPS11	6205	40S ribosomal protein S11	3.046
RQCD1	9125	Cell differentiation protein RCD1 homolog	2.743
RRM2	6241	Ribonucleoside-diphosphate reductase subunit M2	7.435
RSAD2	91543	Radical S-adenosyl methionine domain-containing protein 2	17.24
S100A12	6283	Protein S100-A12	184.8
S100A2	6273	Protein S100-A2	2.908
S100A7	6278	Protein S100-A7	7.611
S100A8	6279	Protein S100-A8	9.127
S100A9	6280	Protein S100-A9	57.9
S100P	6286	Protein S100-P	2.666
SAMSN1	64092	SAM domain-containing protein SAMSN-1	3.463
SAR1B	51128	GTP-binding protein SAR1b	2.559
SBNO2	22904	Protein strawberry notch homolog 2	2.711
SCML4	256380	Sex comb on midleg-like protein 4	3.036
SCO2	9997	Protein SCO2 homolog, mitochondrial	4.806
SDR9C7	121214	Short chain dehydrogenase/reductase family 9C member 7	5.925
SEL1L3	23231	SEL1-like repeat-containing protein KIAA0746	2.531
SELE	6401	E-selectin	3.783
SELL	6402	L-selectin	5.577
SELPLG	6404	P-selectin glycoprotein ligand 1	3.601
SERINC2	347735	Serine incorporator 2	2.531
SERPINA1	5265	Alpha-1-antitrypsin	5.723
SERPINA3	12	Alpha-1-antichymotrypsin	3.565
SERPINB1	1992	Leukocyte elastase inhibitor	6.544
SERPINB12	89777	Serpin B12	4.691
SERPINB13	5275	Serpin B13	12.04
SERPINB3	6317	Serpin B3	97.51
SERPINB4	6318	Serpin B4	158.2
SERPINB9	5272	Serpin B9	5.743
SFT2D2	375035	Vesicle transport protein SFT2B	3.797
SLC23A2	9962	Solute carrier family 23 member 2	5.579
SLC26A4	5172	Pendrin	3.35
SLC35E4	339665	Solute carrier family 35 member E4	2.542
SLC39A6	25800	Zinc transporter ZIP6	2.515
SLC5A1	6523	Sodium/glucose cotransporter 1	10.33
SLC7A11	23657	Cystine/glutamate transporter	3.971
SLC7A5	8140	Large neutral amino acids transporter small subunit 1	2.802
SMAGP	57228	Small transmembrane and glycosylated protein	2.629
SMOX	54498	Spermine oxidase	4.621
SOD2	6648	Superoxide dismutase [Mn], mitochondrial	8.292
SP110	3431	Sp110 nuclear body protein	2.644
SPC25	57405	Kinetochore protein Spc25	4.12
SPRR1A	6698	Cornifin-A	6.764
SPRR1B	6699	Cornifin-B	5.283
SPRR2B	6701	Small proline-rich protein 2B	33.54
SPTLC2	9517	Serine palmitoyltransferase 2	6.548
SQLE	6713	Squalene monooxygenase	4.385
SRGN	5552	Serglycin	2.935
STAT1	6772	Signal transducer and activator of transcription 1-alpha/beta	9.133
STAT3	6774	Signal transducer and activator of transcription 3	3.259
STS	412	Steryl-sulfatase	3.662
SYNCRIP	10492	Heterogeneous nuclear ribonucleoprotein Q	2.673
TAP2	6891	Antigen peptide transporter 2	3.221
TC2N	123036	Tandem C2 domains nuclear protein	2.805
TCN1	6947	Transcobalamin-1	134.6
TDO2	6999	Tryptophan 2,3-dioxygenase	2.804
TGFA	7039	Protransforming growth factor alpha	3.813
TGM1	7051	Protein-glutamine gamma-glutamyltransferase K	8.448
TGM3	7053	Protein-glutamine gamma-glutamyltransferase E	6.485
TK1	7083	Thymidine kinase, cytosolic	4.063
TLE3	7090	Transducin-like enhancer protein 3	3.368
TLR2	7097	Toll-like receptor 2	2.59
TMEM49	81671	Transmembrane protein 49	9.06
TMPRSS11D	9407	Transmembrane protease, serine 11D	37.72
TNFRSF21	27242	Tumor necrosis factor receptor superfamily member 21	3.824
TNFSF10	8743	Tumor necrosis factor ligand superfamily member 10	2.758
TPBG	7162	Trophoblast glycoprotein	3.021
TPX2	22974	Targeting protein for Xklp2	2.663
TRA@	6955	T-cell receptor alpha chain C region	3.259
TRAC	28755		3.259
TRAF3IP3	80342	TRAF3-interacting JNK-activating modulator	4.606
TRAJ17	28738	T cell receptor alpha joining 17	3.259
TRAV20	28663	T cell receptor alpha variable 20	3.259
TRBC1	28639	T-cell receptor beta chain C region	7.561
TRBC2	28638		7.561
TREX2	11219	Three prime repair exonuclease 2	15.27
TRIM14	9830	Tripartite motif-containing protein 14	3.947
TRIM22	10346	Tripartite motif-containing protein 22	3.771
TRIM69	140691	Tripartite motif-containing protein 69	2.656
TRIP13	9319	Thyroid receptor-interacting protein 13	2.952
TRY6	154754	TRY6	2.639
TTC39A	22996	Tetratricopeptide repeat protein 39A	5.743
TTC9	23508	Tetratricopeptide repeat protein 9A	2.959
TTK	7272	Dual specificity protein kinase TTK	3.302
TUBB6	84617	Tubulin beta-6 chain	2.637
TWF1	5756	Twinfilin-1	2.563
TYMP	1890	Thymidine phosphorylase	20.33
TYMS	7298	Thymidylate synthase	3.014
UBD	10537	Ubiquitin D	6.834
UBE2L6	9246	Ubiquitin/ISG15-conjugating enzyme E2 L6	3.915
UBE2S	27338	Ubiquitin-conjugating enzyme E2 S	2.764
UGT1A1	54658	UDP-glucuronosyltransferase 1-1	3.508
UGT1A10	54575	UDP-glucuronosyltransferase 1-10	3.508
UGT1A3	54659	UDP-glucuronosyltransferase 1-3	3.508
UGT1A4	54657	UDP-glucuronosyltransferase 1-4	3.508
UGT1A5	54579	UDP-glucuronosyltransferase 1-5	3.508
UGT1A6	54578	UDP-glucuronosyltransferase 1-6	3.508
UGT1A7	54577	UDP-glucuronosyltransferase 1-7	3.508
UGT1A8	54576	UDP-glucuronosyltransferase 1-8	3.508
UGT1A9	54600	UDP-glucuronosyltransferase 1-9	3.508
UNC93A	54346	Protein unc-93 homolog A	3.432
UPP1	7378	Uridine phosphorylase 1	8.326
VNN1	8876	Pantetheinase	10.81
VNN3	55350	Vascular non-inflammatory molecule 3	3.108
VSNL1	7447	Visinin-like protein 1	3.643
WARS	7453	Tryptophanyl-tRNA synthetase, cytoplasmic	3.311
WFDC12	128488	WAP four-disulfide core domain protein 12	4.059
WNT5A	7474	Protein Wnt-5a	5.3
WWTR1	25937	WW domain-containing transcription regulator protein 1	4.533
XAF1	54739	XIAP-associated factor 1	4.002
XCL1	6375	Lymphotactin	2.534
XDH	7498	Xanthine dehydrogenase/oxidase	2.655
ZC3H12D	340152	Probable ribonuclease ZC3H12D	2.81
