# Supplementary material for: Integrated network analysis of transcriptomic and proteomic data in psoriasis
Source: BMC Syst Biol. 2010 Apr 8;4:41. doi: 10.1186/1752-0509-4-41 (PMC2873316; doi:10.1186/1752-0509-4-41)
Supplement: Additional file 3 — Table S3. List of receptors significantly involved in regulation of genes overexpressed in psoriatic plaque ('hidden nodes' algorithm result) [file 1752-0509-4-41-S3.XLS]

## Sheet: Sheet1
Gene Symbol	Entrez id	P-Value
CCR5	1234	2.46813e-14
IL8RB	3579	2.79077e-08
IL2RG	3561	6.85957e-05
LILRB2	10288	1.18865e-19
CXCR4	7852	5.04004e-15
CCR2	1231	7.2604e-14
ITGB2	3689	4.33384e-13
ITGAL	3683	7.66126e-13
PLAUR	5329	9.8618e-12
PTPRC	5788	5.22791e-11
SELE	6401	6.95197e-10
EPHA2	1969	1.0314e-09
EPHB2	2048	2.54896e-09
IL10RA	3587	1.72977e-08
FCER1G	2207	1.62591e-07
LRP8	7804	2.3857e-07
CSF2RB	1439	3.91072e-05
IL4R	3566	6.85957e-05
CD27	939	9.0109e-05
CD2	914	0.00209302
IL13RA1	3597	0.0036915
CD3D	915	0.00445184
SELPLG	6404	0.00852681
GABBR1	2550	0.0253254
INSR	3643	2.24615e-17
CCR1	1230	5.8615e-16
IL2RB	3560	3.02661e-15
IL1R1	3554	4.80566e-15
EGFR	1956	1.85141e-12
TNFRSF10B	8795	3.46091e-11
TNFRSF10A	8797	7.70754e-11
TLR4	7099	9.36207e-10
IL17RA	23765	1.57663e-09
CD44	960	8.21582e-09
IL8RA	3577	2.71456e-08
CD36	948	8.04315e-08
AGER	177	3.64193e-07
LRP1	4035	1.3764e-06
LRP2	4036	2.02847e-06
LTBR	4055	1.82393e-05
SDC3	9672	0.000271734
ROR2	4920	0.00112476
CCR3	1232	0.00151787
FZD4	8322	0.00477666
HLA-A	3105	3.29532e-20
HLA-A29.1	649853	3.29532e-20
LILRB1	10859	3.29532e-20
FGFR1	2260	1.40999e-18
PDGFRB	5159	2.64157e-17
KIT	3815	3.21473e-17
ERBB4	2066	6.50512e-17
ITGAV	3685	3.38143e-16
ITGB5	3693	3.38143e-16
NOTCH2	4853	2.54303e-15
DRD2	1813	2.772e-15
AGTR1	185	8.17321e-15
ITGA10	8515	1.06e-14
ITGA11	22801	1.06e-14
ITGB1	3688	1.06e-14
ITGA9	3680	1.16199e-14
ITGA2B	3674	1.86484e-14
PLXNA2	5362	1.93203e-14
OPRD1	4985	1.95107e-14
NTRK2	4915	3.8918e-14
F2R	2149	4.62108e-14
ITGB3	3690	4.68645e-14
FCER2	2208	4.69807e-14
ITGAM	3684	4.69807e-14
IGF1R	3480	6.25752e-14
IFNGR1	3459	1.04442e-13
IFNGR2	3460	1.04442e-13
IL6ST	3572	2.30043e-13
FPR2	2358	3.16903e-13
RET	5979	6.50789e-13
CCKBR	887	7.96414e-13
AGTR2	186	1.44332e-12
ADRB1	153	1.50549e-12
IL6R	3570	1.67121e-12
TNFRSF25	8718	1.75225e-12
EPHB3	2049	3.72385e-12
ADORA2B	136	4.90571e-12
IFNAR1	3454	5.27604e-12
IFNAR2	3455	5.27604e-12
CD40	958	5.32425e-12
ITGA2	3673	6.51302e-12
SDC4	6385	7.06442e-12
LIFR	3977	7.10615e-12
TACR1	6869	9.07258e-12
EPHA8	2046	1.21899e-11
ITGA5	3678	1.38907e-11
FLT1	2321	3.28272e-11
DDR2	4921	4.18736e-11
FZD6	8323	4.18736e-11
BMPR2	659	7.94489e-11
NEO1	4756	9.23837e-11
EPHA3	2042	2.36852e-10
VLDLR	7436	2.70481e-10
NTRK1	4914	2.90677e-10
EPHA4	2043	3.11499e-10
MET	4233	5.22859e-10
KDR	3791	7.30021e-10
IL17RC	84818	1.57663e-09
PDGFRA	5156	1.60425e-09
LHCGR	3973	1.765e-09
CCBP2	1238	1.83077e-09
CNR1	1268	1.83077e-09
TNFRSF13C	115650	2.92902e-09
ADRB2	154	3.87806e-09
ITGA3	3675	4.80747e-09
ITGA8	8516	4.80747e-09
TGFBR1	7046	6.08812e-09
CD82	3732	6.21827e-09
ACVR2A	92	1.4307e-08
CSF1R	1436	1.53246e-08
IL10RB	3588	1.72977e-08
CD74	972	1.8829e-08
BDKRB2	624	2.05997e-08
ERBB2	2064	2.07783e-08
EPOR	2057	4.51956e-08
GHR	2690	5.14219e-08
RELT	84957	8.10082e-08
TRHR	7201	1.26367e-07
PLXNB1	5364	1.3507e-07
TNFRSF1A	7132	1.39326e-07
EPHB1	2047	1.44085e-07
ADORA1	134	1.61658e-07
ITGA4	3676	1.78856e-07
LPAR2	9170	2.03409e-07
IL18R1	8809	3.08369e-07
ADRA1A	148	3.09133e-07
FCGR2B	2213	3.82464e-07
PLXNA1	5361	5.47677e-07
HTR1B	3351	5.59584e-07
TSHR	7253	5.91505e-07
ENG	2022	5.98573e-07
TLR9	54106	6.57254e-07
CTLA4	1493	7.64797e-07
NOTCH1	4851	7.73802e-07
TNFRSF17	608	1.13646e-06
LAIR1	3903	1.16587e-06
FGFR4	2264	1.2923e-06
ITGA6	3655	1.42415e-06
ITGB4	3691	1.42415e-06
LDLR	3949	2.09678e-06
C5AR1	728	2.34869e-06
ITGA1	3672	2.52969e-06
FLT4	2324	2.56341e-06
GP6	51206	3.35775e-06
TNFRSF4	7293	3.40237e-06
ADRA1B	147	3.45228e-06
SPN	6693	5.68883e-06
TEK	7010	6.00458e-06
APP	351	6.65613e-06
CD28	940	7.29943e-06
FCGR1A	2209	8.11949e-06
GRM5	2915	8.8568e-06
NOD1	10392	8.88828e-06
PTPRE	5791	1.09862e-05
PTCH1	5727	1.24121e-05
SMO	6608	1.24121e-05
PTCH2	8643	1.29402e-05
GNRHR	2798	1.5012e-05
TNFRSF13B	23495	1.64658e-05
MUSK	4593	1.65881e-05
OPRM1	4988	1.72656e-05
TGFBR2	7048	2.68888e-05
S1PR1	1901	2.74345e-05
ACVR1	90	3.04556e-05
CD247	919	3.73516e-05
TLR7	51284	4.4167e-05
NOTCH3	4854	4.9833e-05
HTR2C	3358	5.09348e-05
CSF3R	1441	5.40673e-05
OPRK1	4986	8.9109e-05
ITGA7	3679	0.000100129
ACVR2B	93	0.000136155
CD79B	974	0.000170341
GP1BA	2811	0.000207128
ACVR1C	130399	0.000290417
FGFR2	2263	0.000331243
AMFR	267	0.000364915
MST1R	4486	0.000383724
ERBB3	2065	0.000389643
FZD1	8321	0.000423891
ALK	238	0.000447727
KLRC4	8302	0.000587482
FKBP1A	2280	0.000818464
MAG	4099	0.000965064
KLRC1	3821	0.0010426
TNFRSF11A	8792	0.00115435
NTSR1	4923	0.00117738
SORL1	6653	0.00149043
PTPRK	5796	0.00161663
HLA-DMB	3109	0.0019035
HLA-DRA	3122	0.0019035
IL1R2	7850	0.00220952
EDNRA	1909	0.0022179
TLR1	7096	0.00274348
FZD2	2535	0.00279919
F3	2152	0.0029029
OXTR	5021	0.00293152
FCGR2A	2212	0.00332745
TNFRSF12A	51330	0.00362328
TNFRSF14	8764	0.00366217
HLA-B	3106	0.00384601
HLA-C	3107	0.00384601
CD22	933	0.00388864
MERTK	10461	0.00572172
CD244	51744	0.00603936
VCAM1	7412	0.00617455
EPHA7	2045	0.00705971
NPFFR2	10886	0.00771745
OPRL1	4987	0.00771745
BTLA	151888	0.0127159
LRP4	4038	0.0168814
CHRM3	1131	0.0180625
MRGPRX1	259249	0.019386
RAMP1	10267	0.0230243
RAMP2	10266	0.0230243
RAMP3	10268	0.0230243
UNC5B	219699	0.025163
GABBR2	9568	0.0253254
HTR1A	3350	0.0284758
SEMA3A	10371	0.0405098
PTPRM	5797	0.0416091
